# Supplementary material for: Comprehensive Analysis of Molecular Clusters and Prognostic Signature Based on m7G-related LncRNAs in Esophageal Squamous Cell Carcinoma
Source: Front Oncol. 2022 Jul 14;12:893186. doi: 10.3389/fonc.2022.893186 (PMC9329704; doi:10.3389/fonc.2022.893186)
Supplement: Supplementary file 4 [file Table_1.xlsx]

## Sheet: Sheet1
ONTOLOGY	ID	Description	GeneRatio	BgRatio	pvalue	p.adjust	qvalue	geneID	Count
BP	GO:0007608	sensory perception of smell	55/1013	456/18723	2.07752e-08	5.12452e-05	4.89533e-05	OR2T27/OR5AS1/OR8G2P/OR2Z1/OR52L2P/OR2A5/OR10H2/OR1S2/OR4C3/OR4D2/OR4D6/OR4F15/OR2F1/OR52L1/OR2T33/OR6A2/OR1D4/OR6C65/OR2M5/OR5J2/OR1A2/OR7A17/OR5F1/OR1I1/OR5A1/GFY/OR8J1/OR8U1/OR51E1/OR2T12/OR10H1/OR5C1/OR2T34/OR4D10/OR2C1/OR10P1/OR2T6/OR10G3/OR1A1/OR13J1/OR3A3/OR10H5/OR10J3/OR3A2/SLC6A3/OR6M1/OR4E2/OR4C15/OR4D5/OR1M1/OR2L3/OR4F6/OR2A12/OR10A2/OR9Q1	55
BP	GO:0050911	detection of chemical stimulus involved in sensory perception of smell	53/1013	432/18723	2.12064e-08	5.12452e-05	4.89533e-05	OR2T27/OR5AS1/OR8G2P/OR2Z1/OR52L2P/OR2A5/OR10H2/OR1S2/OR4C3/OR4D2/OR4D6/OR4F15/OR2F1/OR52L1/OR2T33/OR6A2/OR1D4/OR6C65/OR2M5/OR5J2/OR1A2/OR7A17/OR5F1/OR1I1/OR5A1/OR8J1/OR8U1/OR51E1/OR2T12/OR10H1/OR5C1/OR2T34/OR4D10/OR2C1/OR10P1/OR2T6/OR10G3/OR1A1/OR13J1/OR3A3/OR10H5/OR10J3/OR3A2/OR6M1/OR4E2/OR4C15/OR4D5/OR1M1/OR2L3/OR4F6/OR2A12/OR10A2/OR9Q1	53
BP	GO:0050907	detection of chemical stimulus involved in sensory perception	56/1013	477/18723	3.96738e-08	6.39144e-05	6.10558e-05	OR2T27/OR5AS1/OR8G2P/OR2Z1/OR52L2P/OR2A5/OR10H2/OR1S2/OR4C3/OR4D2/OR4D6/TAS1R2/OR4F15/OR2F1/OR52L1/OR2T33/OR6A2/OR1D4/OR6C65/OR2M5/OR5J2/OR1A2/OR7A17/OR5F1/OR1I1/OR5A1/OR8J1/OR8U1/OR51E1/OR2T12/OR10H1/OR5C1/OR2T34/OR4D10/OR2C1/OR10P1/OR2T6/TAS1R3/OR10G3/OR1A1/OR13J1/OR3A3/OR10H5/GNAT1/OR10J3/OR3A2/OR6M1/OR4E2/OR4C15/OR4D5/OR1M1/OR2L3/OR4F6/OR2A12/OR10A2/OR9Q1	56
BP	GO:0007631	feeding behavior	19/1013	99/18723	1.25698e-06	0.00151875	0.00145083	IAPP/PRLH/GHSR/QRFP/MC3R/HCRT/OXT/TH/TCF15/INSL5/BSX/HCRTR1/PRLHR/PPY/BBS12/TBR1/GALR3/REN/PYY	19
BP	GO:0042391	regulation of membrane potential	46/1013	434/18723	1.04362e-05	0.0100876	0.00963646	CHRND/JUP/UCN3/CHRNA2/FZD9/MTNR1B/HCN2/SHANK1/PTK2B/NPPA/MYH14/GPR35/CHRNA4/HCRT/CACNA1H/P2RX2/GABRG3/ZACN/RIMS4/CAV3/P2RX1/KCNK3/BAIAP2/KCNN2/MAPT/PIEZO2/CACNG2/SCN4A/RNF207/CLDN19/ATP1B2/GABRB2/PRDX3/KCNJ8/BOK/STX1B/SRI/DRD4/GRID2/YWHAH/KCNJ11/KCNH4/CNTNAP1/DVL1/HCN3/KCNB1	46
BP	GO:0007218	neuropeptide signaling pathway	18/1013	106/18723	1.42869e-05	0.0115081	0.0109934	LTB4R2/QRFP/NPPB/RXFP3/NPPA/HCRT/NPVF/HCRTR1/PTH2/PRLHR/NMS/PPY/PROKR2/GPR149/GALR3/UTS2R/GPR139/PYY	18
BP	GO:0000768	syncytium formation by plasma membrane fusion	12/1013	55/18723	2.98048e-05	0.0180058	0.0172005	MYOD1/MYMK/ERVW-1/CAMK1/CACNA1H/CAV3/MYOG/IL4/OCSTAMP/RAPGEF3/NPHS1/CD53	12
BP	GO:0140253	cell-cell fusion	12/1013	55/18723	2.98048e-05	0.0180058	0.0172005	MYOD1/MYMK/ERVW-1/CAMK1/CACNA1H/CAV3/MYOG/IL4/OCSTAMP/RAPGEF3/NPHS1/CD53	12
BP	GO:1903305	regulation of regulated secretory pathway	20/1013	136/18723	4.31042e-05	0.0193819	0.0185151	PRKCG/VAMP8/SYT2/NPPA/CACNA1H/VPS18/RIMS4/P2RX1/IL4/P2RY4/NCKAP1L/CBARP/CCR2/ITGAM/GNAI2/SPI1/SYT11/CD84/DVL1/KCNB1	20
BP	GO:0006949	syncytium formation	12/1013	57/18723	4.34811e-05	0.0193819	0.0185151	MYOD1/MYMK/ERVW-1/CAMK1/CACNA1H/CAV3/MYOG/IL4/OCSTAMP/RAPGEF3/NPHS1/CD53	12
BP	GO:0055074	calcium ion homeostasis	46/1013	460/18723	4.51172e-05	0.0193819	0.0185151	GCM2/IAPP/GPR32P1/ATP2B3/DHRS7C/S1PR4/FZD9/MTNR1B/GPR32/FFAR1/PTK2B/GPR35/LACRT/HCRT/HAP1/P2RX2/OXT/PTGER1/CCL23/RYR1/CAV3/P2RX1/KCNK3/P2RY4/F2RL3/TAC4/AVPR1B/HCRTR1/SNX10/PACS2/AVP/HRC/KISS1/CCR2/BOK/KL/ATP2A1/SRI/DRD4/CMKLR1/CTRC/GPR6/CCRL2/ADCY5/CCL8/FPR1	46
BP	GO:0050905	neuromuscular process	21/1013	148/18723	4.81239e-05	0.0193819	0.0185151	CHRND/KBTBD13/TNNC1/NPAS1/TNNI2/NEUROG1/SHANK1/MYH14/STAC3/TCF15/RBFOX2/CAV3/SCN4A/GBX1/SLC6A3/DCTN1/ATP2A1/GRID2/CNTNAP1/DVL1/ADCY5	21
BP	GO:0035637	multicellular organismal signaling	22/1013	160/18723	5.22721e-05	0.0194331	0.018564	JUP/ATP2B3/GHSR/MTNR1B/MYH14/GPR35/HCRT/CACNA1H/P2RX1/MAG/KCNN2/CACNG2/SCN4A/RNF207/CLDN19/ATP1B2/AVP/HRC/ATP2A1/SRI/CNTNAP1/ABCC9	22
BP	GO:0048741	skeletal muscle fiber development	9/1013	34/18723	5.8908e-05	0.0203359	0.0194264	MYOD1/SHOX2/P2RX2/STAC3/RYR1/MYOG/GPX1/MYORG/SKI	9
BP	GO:0019226	transmission of nerve impulse	13/1013	69/18723	7.21476e-05	0.0232459	0.0222063	GHSR/MTNR1B/MYH14/GPR35/HCRT/CACNA1H/P2RX1/MAG/CACNG2/SCN4A/CLDN19/AVP/CNTNAP1	13
BP	GO:0051480	regulation of cytosolic calcium ion concentration	37/1013	353/18723	9.4078e-05	0.026586	0.0253969	IAPP/GPR32P1/ATP2B3/DHRS7C/S1PR4/FZD9/MTNR1B/GPR32/FFAR1/PTK2B/GPR35/LACRT/HCRT/HAP1/P2RX2/OXT/PTGER1/RYR1/CAV3/P2RX1/KCNK3/P2RY4/F2RL3/TAC4/AVPR1B/HCRTR1/AVP/HRC/KISS1/CCR2/BOK/SRI/CMKLR1/GPR6/CCRL2/ADCY5/FPR1	37
BP	GO:0042755	eating behavior	9/1013	36/18723	9.58963e-05	0.026586	0.0253969	IAPP/PRLH/GHSR/HCRT/OXT/TH/TCF15/BSX/BBS12	9
BP	GO:0006874	cellular calcium ion homeostasis	44/1013	448/18723	9.95357e-05	0.026586	0.0253969	GCM2/IAPP/GPR32P1/ATP2B3/DHRS7C/S1PR4/FZD9/MTNR1B/GPR32/FFAR1/PTK2B/GPR35/LACRT/HCRT/HAP1/P2RX2/OXT/PTGER1/CCL23/RYR1/CAV3/P2RX1/KCNK3/P2RY4/F2RL3/TAC4/AVPR1B/HCRTR1/PACS2/AVP/HRC/KISS1/CCR2/BOK/ATP2A1/SRI/DRD4/CMKLR1/CTRC/GPR6/CCRL2/ADCY5/CCL8/FPR1	44
BP	GO:0046631	alpha-beta T cell activation	21/1013	156/18723	0.000104518	0.026586	0.0253969	NKX2-3/TARM1/ARMC5/NKAP/RARA/ZBTB7B/SEMA4A/PLA2G2D/PSMB11/AGER/IL4/NCKAP1L/LILRB1/ZFPM1/CCR2/LILRB4/EBI3/ELF4/CD28/DOCK2/ITCH	21
BP	GO:0014904	myotube cell development	9/1013	37/18723	0.000120687	0.0291641	0.0278597	MYOD1/SHOX2/P2RX2/STAC3/RYR1/MYOG/GPX1/MYORG/SKI	9
BP	GO:0060292	long-term synaptic depression	8/1013	30/18723	0.000143759	0.0324252	0.0309749	PTK2B/AGER/PICK1/MAPT/GRID2IP/GRID2/LILRB2/KCNB1	8
BP	GO:0007586	digestion	19/1013	137/18723	0.000147601	0.0324252	0.0309749	ABCG8/UCN3/PNLIPRP2/GHSR/APOA4/NEUROG1/PRAP1/CTRB2/OXT/SLC9A4/PTGER1/CLPS/APOA2/APOA5/LDLR/SNX10/MUC2/AQP5/VSIG1	19
BP	GO:1904729	regulation of intestinal lipid absorption	5/1013	11/18723	0.000161254	0.0338843	0.0323688	ABCG8/APOA4/PRAP1/APOA2/APOA5	5
BP	GO:0050866	negative regulation of cell activation	25/1013	210/18723	0.000181259	0.0365011	0.0348685	TARM1/SH2B3/ZBTB7B/PLA2G2D/MILR1/IL10/CD300LF/IL4/VSIG4/PLA2G2F/PGLYRP2/NCKAP1L/LILRB1/LDLR/PDGFB/CYGB/MNDA/AXL/CCR2/LILRB4/LILRB2/SPI1/SYT11/CD84/ITCH	25
BP	GO:0046683	response to organophosphorus	18/1013	131/18723	0.000245591	0.0450549	0.0430398	ADIPOQ/GPD1/AGXT/HCN2/PTK2B/AQP8/SLC5A5/P2RX2/OXT/PTPRN/P2RX1/P2RY4/PKLR/RAPGEF3/SLC6A3/KCNJ11/REN/ABCC9	18
BP	GO:0007601	visual perception	25/1013	215/18723	0.000261644	0.0450549	0.0430398	OPN1MW3/RGR/FSCN2/RAX/EML2/RAX2/CACNA2D4/GRK1/RP1L1/PRCD/CRX/CRYBA2/PAX2/TH/CRYBB3/CRYGA/CRYGC/RDH8/CRYGN/NYX/GNAT1/CLDN19/PDE6C/NR2E3/OPN5	25
BP	GO:0034370	triglyceride-rich lipoprotein particle remodeling	5/1013	12/18723	0.000264128	0.0450549	0.0430398	APOA4/NR1H4/CETP/APOA2/APOA5	5
BP	GO:0034372	very-low-density lipoprotein particle remodeling	5/1013	12/18723	0.000264128	0.0450549	0.0430398	APOA4/NR1H4/CETP/APOA2/APOA5	5
BP	GO:0035902	response to immobilization stress	7/1013	25/18723	0.000270348	0.0450549	0.0430398	UCN3/PITX3/PTK2B/CYP1A2/TH/REN/HNMT	7
BP	GO:0072503	cellular divalent inorganic cation homeostasis	45/1013	486/18723	0.000316476	0.0508242	0.0485511	GCM2/IAPP/GPR32P1/ATP2B3/DHRS7C/S1PR4/FZD9/MTNR1B/GPR32/FFAR1/PTK2B/GPR35/LACRT/HCRT/HAP1/P2RX2/OXT/PTGER1/CCL23/RYR1/CAV3/P2RX1/KCNK3/P2RY4/F2RL3/TAC4/AVPR1B/HCRTR1/PACS2/AVP/HRC/SLC30A3/KISS1/CCR2/BOK/ATP2A1/SRI/DRD4/CMKLR1/CTRC/GPR6/CCRL2/ADCY5/CCL8/FPR1	45
BP	GO:0001508	action potential	18/1013	134/18723	0.000326216	0.0508242	0.0485511	JUP/MTNR1B/HCN2/MYH14/GPR35/CHRNA4/CACNA1H/CAV3/P2RX1/KCNN2/SCN4A/RNF207/CLDN19/KCNJ8/SRI/YWHAH/CNTNAP1/KCNB1	18
BP	GO:0007520	myoblast fusion	9/1013	42/18723	0.000339104	0.0508242	0.0485511	MYOD1/MYMK/ERVW-1/CACNA1H/CAV3/MYOG/IL4/NPHS1/CD53	9
BP	GO:0050953	sensory perception of light stimulus	25/1013	219/18723	0.00034715	0.0508242	0.0485511	OPN1MW3/RGR/FSCN2/RAX/EML2/RAX2/CACNA2D4/GRK1/RP1L1/PRCD/CRX/CRYBA2/PAX2/TH/CRYBB3/CRYGA/CRYGC/RDH8/CRYGN/NYX/GNAT1/CLDN19/PDE6C/NR2E3/OPN5	25
BP	GO:0044106	cellular amine metabolic process	16/1013	113/18723	0.000378357	0.0508242	0.0485511	PRG3/DAO/RNF180/TH/AOC1/NR1H4/NPR1/PAH/CHKA/SLC6A3/ITGAM/AZIN2/SIRT4/DRD4/SLC7A7/HNMT	16
BP	GO:0034765	regulation of ion transmembrane transport	45/1013	491/18723	0.000395249	0.0508242	0.0485511	KCNQ2/KCNG4/KCNJ9/SHISA7/DHRS7C/KCNC3/MTNR1B/HCN2/SHANK1/CACNA2D4/PTK2B/NPPA/KCNQ4/GPR35/LACRT/CACNA1H/HAP1/SHISA8/STAC3/CAV3/P2RX1/F2RL3/KCNN2/CLCNKA/CACNG2/CBARP/SCN4A/IFNGR2/RNF207/ATP1B2/AHNAK/TRPM5/HRC/KCNJ8/CCR2/ATP2A1/SRI/HVCN1/DRD4/KCNF1/YWHAH/KCNJ11/KCNH4/HCN3/KCNB1	45
BP	GO:0014074	response to purine-containing compound	19/1013	148/18723	0.000404805	0.0508242	0.0485511	ADIPOQ/GPD1/AGXT/HCN2/PTK2B/AQP8/SLC5A5/P2RX2/OXT/PTPRN/RYR1/P2RX1/P2RY4/PKLR/RAPGEF3/SLC6A3/KCNJ11/REN/ABCC9	19
BP	GO:1900452	regulation of long-term synaptic depression	5/1013	13/18723	0.000410127	0.0508242	0.0485511	AGER/MAPT/GRID2/LILRB2/KCNB1	5
BP	GO:1904478	regulation of intestinal absorption	5/1013	13/18723	0.000410127	0.0508242	0.0485511	ABCG8/APOA4/PRAP1/APOA2/APOA5	5
BP	GO:2001198	regulation of dendritic cell differentiation	5/1013	13/18723	0.000410127	0.0508242	0.0485511	AGER/LILRB1/TMEM176A/LILRB2/TMEM176B	5
BP	GO:0007588	excretion	11/1013	62/18723	0.000441256	0.0522596	0.0499222	ABCG8/NPPB/OXT/AMN/NPR1/CLCNKA/AVP/NPHP1/NPHS1/GNAI2/AQP6	11
BP	GO:0060142	regulation of syncytium formation by plasma membrane fusion	7/1013	27/18723	0.00045422	0.0522596	0.0499222	MYOD1/CAMK1/MYOG/IL4/OCSTAMP/RAPGEF3/CD53	7
BP	GO:0098801	regulation of renal system process	8/1013	35/18723	0.000454424	0.0522596	0.0499222	ADIPOQ/NPPB/OXT/NPR1/PTPRO/PDGFB/AVP/GNAI2	8
BP	GO:0022600	digestive system process	15/1013	104/18723	0.000466476	0.0522596	0.0499222	ABCG8/GHSR/APOA4/NEUROG1/PRAP1/OXT/SLC9A4/PTGER1/APOA2/APOA5/LDLR/SNX10/MUC2/AQP5/VSIG1	15
BP	GO:0050804	modulation of chemical synaptic transmission	41/1013	439/18723	0.000482747	0.0522596	0.0499222	ADIPOQ/PRKCG/SHISA7/SCTR/GHSR/NEUROD2/SHANK1/LRFN2/PTK2B/CRHR2/HCRT/RARA/VPS18/HAP1/SHISA8/OXT/DLGAP2/AGER/RIMS4/P2RX1/PICK1/P2RY4/BAIAP2/MAPT/RAPSN/CACNG2/PLCL2/KISS1/CCR2/SRGN/GNAI2/STX1B/GRID2IP/GRID2/EPHB1/YWHAH/YWHAG/LILRB2/SYT11/DVL1/KCNB1	41
BP	GO:0044058	regulation of digestive system process	9/1013	44/18723	0.000489228	0.0522596	0.0499222	ABCG8/GHSR/APOA4/NEUROG1/PRAP1/OXT/PTGER1/APOA2/APOA5	9
BP	GO:0099177	regulation of trans-synaptic signaling	41/1013	440/18723	0.000505384	0.0522596	0.0499222	ADIPOQ/PRKCG/SHISA7/SCTR/GHSR/NEUROD2/SHANK1/LRFN2/PTK2B/CRHR2/HCRT/RARA/VPS18/HAP1/SHISA8/OXT/DLGAP2/AGER/RIMS4/P2RX1/PICK1/P2RY4/BAIAP2/MAPT/RAPSN/CACNG2/PLCL2/KISS1/CCR2/SRGN/GNAI2/STX1B/GRID2IP/GRID2/EPHB1/YWHAH/YWHAG/LILRB2/SYT11/DVL1/KCNB1	41
BP	GO:0002695	negative regulation of leukocyte activation	22/1013	187/18723	0.000508214	0.0522596	0.0499222	TARM1/ZBTB7B/PLA2G2D/MILR1/IL10/CD300LF/IL4/VSIG4/PLA2G2F/PGLYRP2/NCKAP1L/LILRB1/LDLR/MNDA/AXL/CCR2/LILRB4/LILRB2/SPI1/SYT11/CD84/ITCH	22
CC	GO:0045095	keratin filament	17/1076	96/19550	1.73758e-05	0.00677303	0.00638845	KRTAP9-6/KRTAP9-1/KRTAP29-1/KRTAP4-5/KRTAP5-4/KRT83/KRT74/KRT73/KRTAP4-12/KRTAP1-4/KRTAP9-7/KRT72/KRTAP5-11/KRT71/KRTAP5-7/KRT3/KRT82	17
CC	GO:0005882	intermediate filament	28/1076	217/19550	2.42761e-05	0.00677303	0.00638845	KRTAP6-3/KRTAP6-1/KRTAP9-6/JUP/KRTAP20-1/KRTAP9-1/KRTAP29-1/KRTAP4-5/KRTAP5-4/KRT83/KRT74/KRT73/KRTAP4-12/DLGAP2/KRTAP21-1/KRTAP1-4/KRTAP9-7/KRT72/KRTAP23-1/KRTAP5-11/KRTAP13-4/KRT71/KRTAP5-7/KRT35/KRT3/KRT82/KRTAP6-2/KRTAP20-2	28
CC	GO:0034702	ion channel complex	32/1076	282/19550	8.61563e-05	0.0160251	0.0151151	KCNQ2/CHRND/KCNG4/SCNN1D/SHISA7/KCNC3/CHRNA2/CATSPERD/CLDN4/HCN2/CACNA2D4/PTK2B/KCNQ4/CHRNA4/CACNA1H/SHISA8/GABRG3/STAC3/RYR1/CLCNKA/CACNG2/SCN4A/GABRB2/KCNJ8/BEST4/ATP2A1/KCNF1/GRID2/KCNJ11/KCNH4/ABCC9/KCNB1	32
CC	GO:0045111	intermediate filament cytoskeleton	29/1076	258/19550	0.000213452	0.0297766	0.0280858	KRTAP6-3/KRTAP6-1/KRTAP9-6/JUP/KRTAP20-1/KRTAP9-1/KRTAP29-1/KRTAP4-5/KRTAP5-4/KRT83/KRT74/KRT73/KRTAP4-12/DLGAP2/KRTAP21-1/KRTAP1-4/KRTAP9-7/KRT72/KRTAP23-1/KRTAP5-11/KRTAP13-4/KRT71/KRTAP5-7/KRT35/KRT3/KRT82/KRTAP6-2/KRTAP20-2/ADCY5	29
CC	GO:1902495	transmembrane transporter complex	37/1076	366/19550	0.000275348	0.0307288	0.028984	KCNQ2/ABCG8/CHRND/KCNG4/SCNN1D/SHISA7/KCNC3/CHRNA2/CATSPERD/CLDN4/HCN2/CACNA2D4/NDUFA7/PTK2B/KCNQ4/CHRNA4/CACNA1H/SHISA8/GABRG3/STAC3/RYR1/NDUFS3/CLCNKA/CACNG2/SCN4A/ATP1B2/GABRB2/KCNJ8/BEST4/ATP2A1/NDUFB1/KCNF1/GRID2/KCNJ11/KCNH4/ABCC9/KCNB1	37
CC	GO:0097060	synaptic membrane	38/1076	384/19550	0.000350146	0.0325636	0.0307146	CHRND/PRKCG/SHISA7/ATP2B3/OTOF/KCNC3/CHRNA2/GHSR/SHANK1/LRFN2/TMEM240/CHRNA4/RPH3A/SHISA8/ADGRL1/GABRG3/FBXO45/RIMS4/P2RX1/PICK1/P2RY4/BAIAP2/HTR5A/PTPRO/CNTN6/RAPSN/CACNG2/GABRB2/SHC4/SLC6A3/STX1B/GRID2IP/GRID2/IGSF21/SYT11/CNTNAP1/CHRM4/KCNB1	38
CC	GO:1990351	transporter complex	37/1076	381/19550	0.000594482	0.0473887	0.0446979	KCNQ2/ABCG8/CHRND/KCNG4/SCNN1D/SHISA7/KCNC3/CHRNA2/CATSPERD/CLDN4/HCN2/CACNA2D4/NDUFA7/PTK2B/KCNQ4/CHRNA4/CACNA1H/SHISA8/GABRG3/STAC3/RYR1/NDUFS3/CLCNKA/CACNG2/SCN4A/ATP1B2/GABRB2/KCNJ8/BEST4/ATP2A1/NDUFB1/KCNF1/GRID2/KCNJ11/KCNH4/ABCC9/KCNB1	37
MF	GO:0005179	hormone activity	25/1039	122/18368	1.65691e-08	1.4382e-05	1.35692e-05	CSH1/ADIPOQ/IAPP/CSHL1/PRLH/UCN3/ERFE/TSHB/QRFP/NPPB/NPPA/HCRT/GPHA2/CSH2/OXT/INSL5/GPHB5/THPO/AVP/PPY/GNRH2/KL/RLN1/GH2/PYY	25
MF	GO:0004984	olfactory receptor activity	53/1039	430/18368	7.71446e-08	3.34808e-05	3.15887e-05	OR2T27/OR5AS1/OR8G2P/OR2Z1/OR52L2P/OR2A5/OR10H2/OR1S2/OR4C3/OR4D2/OR4D6/OR4F15/OR2F1/OR52L1/OR2T33/OR6A2/OR1D4/OR6C65/OR2M5/OR5J2/OR1A2/OR7A17/OR5F1/OR1I1/OR5A1/OR8J1/OR8U1/OR51E1/OR2T12/OR10H1/OR5C1/OR2T34/OR4D10/OR2C1/OR10P1/OR2T6/OR10G3/OR1A1/OR13J1/OR3A3/OR10H5/OR10J3/OR3A2/OR6M1/OR4E2/OR4C15/OR4D5/OR1M1/OR2L3/OR4F6/OR2A12/OR10A2/OR9Q1	53
MF	GO:0008528	G protein-coupled peptide receptor activity	23/1039	147/18368	8.52328e-06	0.00195299	0.00184262	GPR32P1/LTB4R2/SCTR/GPR32/RXFP3/GPR35/CRHR2/MC3R/NPR1/F2RL3/RXFP2/MC5R/AVPR1B/HCRTR1/PRLHR/CCR2/PROKR2/GALR3/CMKLR1/CCRL2/UTS2R/FPR1/GPR139	23
MF	GO:0051427	hormone receptor binding	10/1039	33/18368	8.99994e-06	0.00195299	0.00184262	CSH1/CSHL1/UCN3/NPPB/NPPA/GPHA2/CSH2/GPHB5/GNRH2/GH2	10
MF	GO:0001653	peptide receptor activity	23/1039	153/18368	1.66804e-05	0.00289571	0.00273207	GPR32P1/LTB4R2/SCTR/GPR32/RXFP3/GPR35/CRHR2/MC3R/NPR1/F2RL3/RXFP2/MC5R/AVPR1B/HCRTR1/PRLHR/CCR2/PROKR2/GALR3/CMKLR1/CCRL2/UTS2R/FPR1/GPR139	23
MF	GO:0015267	channel activity	50/1039	480/18368	2.30142e-05	0.00298803	0.00281917	KCNQ2/GJD4/BSND/CHRND/KCNG4/ASIC4/SCNN1D/KCNJ9/KCNC3/CHRNA2/TMEM63B/CLDN4/HCN2/CACNA2D4/PTK2B/KCNQ4/AQP8/CHRNA4/CACNA1H/P2RX2/CUL5/GABRG3/RYR1/ZACN/AQP7/P2RX1/KCNK3/KCNN2/ASIC5/PIEZO2/AQP12A/CLCNKA/CALHM2/CACNG2/SCN4A/GABRB2/TRPM5/KCNJ8/BEST4/PKD1L2/HVCN1/KCNF1/GRID2/AQP6/KCNJ11/KCNH4/AQP5/ABCC9/HCN3/KCNB1	50
MF	GO:0022803	passive transmembrane transporter activity	50/1039	481/18368	2.43165e-05	0.00298803	0.00281917	KCNQ2/GJD4/BSND/CHRND/KCNG4/ASIC4/SCNN1D/KCNJ9/KCNC3/CHRNA2/TMEM63B/CLDN4/HCN2/CACNA2D4/PTK2B/KCNQ4/AQP8/CHRNA4/CACNA1H/P2RX2/CUL5/GABRG3/RYR1/ZACN/AQP7/P2RX1/KCNK3/KCNN2/ASIC5/PIEZO2/AQP12A/CLCNKA/CALHM2/CACNG2/SCN4A/GABRB2/TRPM5/KCNJ8/BEST4/PKD1L2/HVCN1/KCNF1/GRID2/AQP6/KCNJ11/KCNH4/AQP5/ABCC9/HCN3/KCNB1	50
MF	GO:0071855	neuropeptide receptor binding	10/1039	37/18368	2.75394e-05	0.00298803	0.00281917	PRLH/UCN3/QRFP/SHANK1/NPPA/HCRT/TAC4/KISS1/PPY/PYY	10
MF	GO:0022836	gated channel activity	38/1039	340/18368	4.8808e-05	0.00394058	0.00371789	KCNQ2/CHRND/KCNG4/ASIC4/SCNN1D/KCNJ9/KCNC3/CHRNA2/TMEM63B/HCN2/CACNA2D4/PTK2B/KCNQ4/CHRNA4/CACNA1H/P2RX2/GABRG3/RYR1/ZACN/P2RX1/KCNK3/KCNN2/ASIC5/PIEZO2/CLCNKA/CACNG2/SCN4A/GABRB2/TRPM5/KCNJ8/HVCN1/KCNF1/GRID2/KCNJ11/KCNH4/ABCC9/HCN3/KCNB1	38
MF	GO:0015276	ligand-gated ion channel activity	21/1039	143/18368	5.4478e-05	0.00394058	0.00371789	CHRND/ASIC4/SCNN1D/KCNJ9/CHRNA2/HCN2/PTK2B/CHRNA4/P2RX2/GABRG3/RYR1/ZACN/P2RX1/KCNN2/ASIC5/GABRB2/TRPM5/KCNJ8/GRID2/KCNJ11/ABCC9	21
MF	GO:0022834	ligand-gated channel activity	21/1039	143/18368	5.4478e-05	0.00394058	0.00371789	CHRND/ASIC4/SCNN1D/KCNJ9/CHRNA2/HCN2/PTK2B/CHRNA4/P2RX2/GABRG3/RYR1/ZACN/P2RX1/KCNN2/ASIC5/GABRB2/TRPM5/KCNJ8/GRID2/KCNJ11/ABCC9	21
MF	GO:0022843	voltage-gated cation channel activity	21/1039	143/18368	5.4478e-05	0.00394058	0.00371789	KCNQ2/KCNG4/KCNJ9/KCNC3/HCN2/CACNA2D4/PTK2B/KCNQ4/CACNA1H/RYR1/KCNK3/KCNN2/CACNG2/KCNJ8/HVCN1/KCNF1/KCNJ11/KCNH4/ABCC9/HCN3/KCNB1	21
MF	GO:0001664	G protein-coupled receptor binding	34/1039	295/18368	6.51423e-05	0.0043495	0.0041037	PRLH/UCN3/QRFP/SHANK1/NPPA/HCRT/GPHA2/OXT/PTGER1/CCL23/INSL5/WNT2B/PICK1/ARHGEF1/SLC9A3R2/PTCH2/TAC4/GPHB5/GNAT1/AVP/NMS/KISS1/PPY/ARHGEF12/CCR2/CNIH4/GNAI2/C5/CCRL2/DVL1/ITCH/CCL8/FPR1/PYY	34
MF	GO:0005216	ion channel activity	44/1039	432/18368	0.000117707	0.00729783	0.00688542	KCNQ2/BSND/CHRND/KCNG4/ASIC4/SCNN1D/KCNJ9/KCNC3/CHRNA2/TMEM63B/CLDN4/HCN2/CACNA2D4/PTK2B/KCNQ4/CHRNA4/CACNA1H/P2RX2/CUL5/GABRG3/RYR1/ZACN/P2RX1/KCNK3/KCNN2/ASIC5/PIEZO2/CLCNKA/CALHM2/CACNG2/SCN4A/GABRB2/TRPM5/KCNJ8/BEST4/PKD1L2/HVCN1/KCNF1/GRID2/KCNJ11/KCNH4/ABCC9/HCN3/KCNB1	44
MF	GO:0005249	voltage-gated potassium channel activity	15/1039	90/18368	0.000148248	0.00857863	0.00809383	KCNQ2/KCNG4/KCNJ9/KCNC3/HCN2/KCNQ4/KCNK3/KCNN2/KCNJ8/KCNF1/KCNJ11/KCNH4/ABCC9/HCN3/KCNB1	15
MF	GO:0005261	cation channel activity	36/1039	335/18368	0.000168701	0.0087594	0.00826439	KCNQ2/CHRND/KCNG4/ASIC4/SCNN1D/KCNJ9/KCNC3/CHRNA2/TMEM63B/HCN2/CACNA2D4/PTK2B/KCNQ4/CHRNA4/CACNA1H/P2RX2/CUL5/RYR1/P2RX1/KCNK3/KCNN2/ASIC5/PIEZO2/CALHM2/CACNG2/SCN4A/TRPM5/KCNJ8/PKD1L2/HVCN1/KCNF1/KCNJ11/KCNH4/ABCC9/HCN3/KCNB1	36
MF	GO:0140375	immune receptor activity	20/1039	144/18368	0.000177455	0.0087594	0.00826439	GFRA4/GPR32P1/GPR32/GPR35/MPL/IL1RL2/LILRB5/LILRB1/LILRA1/CSF3R/IFNGR2/IFNAR1/CCR2/IL11RA/EBI3/CMKLR1/LILRB2/CCRL2/CSF2RA/FPR1	20
MF	GO:0030546	signaling receptor activator activity	48/1039	495/18368	0.000191714	0.0087594	0.00826439	CSH1/ADIPOQ/IAPP/IL1F10/CSHL1/PRLH/UCN3/ERFE/TSHB/GDF7/QRFP/NPPB/NPPA/LACRT/HGF/IFNL2/HCRT/SEMA4A/CD70/GPHA2/CSH2/OXT/CCL23/NRTN/IL10/INSL5/WNT2B/ANGPT4/IL4/GPHB5/THPO/PDGFB/CNTF/SEMA6C/AVP/PPY/GNRH2/KL/SEMA3F/HDGFL3/RLN1/GH2/EBI3/C5/FGF3/OSGIN2/CCL8/PYY	48
MF	GO:0005184	neuropeptide hormone activity	8/1039	30/18368	0.000195395	0.0087594	0.00826439	PRLH/QRFP/NPPA/HCRT/OXT/AVP/PPY/PYY	8
MF	GO:0099094	ligand-gated cation channel activity	17/1039	113/18368	0.000201829	0.0087594	0.00826439	CHRND/ASIC4/SCNN1D/KCNJ9/CHRNA2/HCN2/PTK2B/CHRNA4/P2RX2/RYR1/P2RX1/KCNN2/ASIC5/TRPM5/KCNJ8/KCNJ11/ABCC9	17
MF	GO:0048018	receptor ligand activity	47/1039	487/18368	0.000248278	0.0102621	0.00968221	CSH1/ADIPOQ/IAPP/IL1F10/CSHL1/PRLH/UCN3/ERFE/TSHB/GDF7/QRFP/NPPB/NPPA/LACRT/HGF/IFNL2/HCRT/SEMA4A/CD70/GPHA2/CSH2/OXT/CCL23/NRTN/IL10/INSL5/WNT2B/IL4/GPHB5/THPO/PDGFB/CNTF/SEMA6C/AVP/PPY/GNRH2/KL/SEMA3F/HDGFL3/RLN1/GH2/EBI3/C5/FGF3/OSGIN2/CCL8/PYY	47
MF	GO:0005244	voltage-gated ion channel activity	24/1039	201/18368	0.000440824	0.0166363	0.0156961	KCNQ2/KCNG4/KCNJ9/KCNC3/HCN2/CACNA2D4/PTK2B/KCNQ4/CACNA1H/RYR1/KCNK3/KCNN2/CLCNKA/CACNG2/SCN4A/TRPM5/KCNJ8/HVCN1/KCNF1/KCNJ11/KCNH4/ABCC9/HCN3/KCNB1	24
MF	GO:0022832	voltage-gated channel activity	24/1039	201/18368	0.000440824	0.0166363	0.0156961	KCNQ2/KCNG4/KCNJ9/KCNC3/HCN2/CACNA2D4/PTK2B/KCNQ4/CACNA1H/RYR1/KCNK3/KCNN2/CLCNKA/CACNG2/SCN4A/TRPM5/KCNJ8/HVCN1/KCNF1/KCNJ11/KCNH4/ABCC9/HCN3/KCNB1	24
MF	GO:0017046	peptide hormone binding	10/1039	52/18368	0.000578029	0.0209054	0.019724	SCTR/GHSR/CRHR2/MC3R/NPR1/RXFP2/HCRTR1/EBI3/GALR3/CMKLR1	10
MF	GO:0005267	potassium channel activity	16/1039	121/18368	0.00130005	0.0451379	0.042587	KCNQ2/KCNG4/KCNJ9/KCNC3/HCN2/KCNQ4/KCNK3/KCNN2/TRPM5/KCNJ8/KCNF1/KCNJ11/KCNH4/ABCC9/HCN3/KCNB1	16
MF	GO:0030594	neurotransmitter receptor activity	15/1039	111/18368	0.00145732	0.048652	0.0459025	CHRND/OR10H2/CHRNA2/PTK2B/CHRNA4/HTR6/GABRG3/OR10H1/ZACN/HTR5A/OR10H5/GABRB2/DRD4/GRID2/CHRM4	15
