# Supplementary material for: Comprehensive Analysis of Molecular Clusters and Prognostic Signature Based on m7G-related LncRNAs in Esophageal Squamous Cell Carcinoma
Source: Front Oncol. 2022 Jul 14;12:893186. doi: 10.3389/fonc.2022.893186 (PMC9329704; doi:10.3389/fonc.2022.893186)
Supplement: Supplementary file 5 [file Table_2.xlsx]

## Sheet: Sheet1
ID	Description	GeneRatio	BgRatio	pvalue	p.adjust	qvalue	geneID	Count
hsa04080	Neuroactive ligand-receptor interaction	54/476	353/8114	4.09587e-11	1.22057e-08	1.18996e-08	CSH1/CHRND/IAPP/PRLH/UCN3/LTB4R2/CHRNA2/SCTR/S1PR4/GHSR/MTNR1B/TSHB/RXFP3/GPR35/CRHR2/CHRNA4/MC3R/HTR6/HCRT/GPHA2/CSH2/P2RX2/OXT/GABRG3/PTGER1/INSL5/P2RX1/PATE3/P2RY4/F2RL3/HTR5A/RXFP2/MC5R/TAC4/GPHB5/AVPR1B/HCRTR1/PTH2/PRLHR/GABRB2/AVP/KISS1/PPY/GNRH2/RLN1/GH2/DRD4/GALR3/GRID2/C5/UTS2R/CHRM4/FPR1/PYY	54
hsa04740	Olfactory transduction	52/476	440/8114	7.27477e-07	0.000108394	0.000105676	OR2T27/OR5AS1/OR2Z1/OR2A5/OR10H2/OR1S2/OR4C3/OR4D2/OR4D6/OR4F15/OR2F1/OR52L1/OR2T33/OR6A2/OR1D4/OR6C65/OR2M5/OR5J2/OR1A2/OR7A17/OR5F1/CALML6/OR1I1/OR5A1/OR8J1/OR8U1/OR51E1/GNG13/OR2T12/OR10H1/OR5C1/OR2T34/OR4D10/OR2C1/OR10P1/OR2T6/OR10G3/OR1A1/OR13J1/OR3A3/OR10H5/OR3A2/OR6M1/OR4E2/OR4C15/OR4D5/OR1M1/OR2L3/OR4F6/OR2A12/OR10A2/OR9Q1	52
hsa04950	Maturity onset diabetes of the young	8/476	26/8114	8.06979e-05	0.00801599	0.00781495	HNF1A/PAX4/IAPP/FOXA3/HNF1B/NEUROG3/PKLR/NR5A2	8
hsa00790	Folate biosynthesis	7/476	26/8114	0.0005663	0.0421894	0.0411313	ALPI/ALPL/TH/TPH2/PAH/ALPP/MOCS2	7
hsa04925	Aldosterone synthesis and secretion	13/476	98/8114	0.0045638	0.272003	0.265181	CREB3L3/PRKCG/ATP2B3/NPPA/CAMK1/CALML6/CACNA1H/KCNK3/NPR1/CYP21A2/LDLR/ATP1B2/ADCY5	13
hsa04726	Serotonergic synapse	14/476	115/8114	0.00716785	0.335292	0.326883	PRKCG/KCNJ9/HTR6/GNG13/TPH2/KCNN2/HTR5A/RAPGEF3/GNGT2/GABRB2/SLC18A2/GNAI2/ADCY5/GNG8	14
hsa04728	Dopaminergic synapse	15/476	132/8114	0.0102369	0.335292	0.326883	CREB3L3/PRKCG/CALY/KCNJ9/CALML6/GNG13/TH/MAPK9/GNGT2/SLC6A3/SLC18A2/GNAI2/DRD4/ADCY5/GNG8	15
hsa04713	Circadian entrainment	12/476	97/8114	0.010897	0.335292	0.326883	PRKCG/KCNJ9/MTNR1B/RASD1/CALML6/CACNA1H/GNG13/RYR1/GNGT2/GNAI2/ADCY5/GNG8	12
hsa04975	Fat digestion and absorption	7/476	43/8114	0.0117144	0.335292	0.326883	PLA2G2C/ABCG8/PNLIPRP2/APOA4/PLA2G2D/CLPS/PLA2G2F	7
hsa04929	GnRH secretion	9/476	64/8114	0.0117814	0.335292	0.326883	PRKCG/KCNJ9/HCN2/CACNA1H/KCNN2/KISS1/GNRH2/KCNJ11/HCN3	9
hsa05133	Pertussis	10/476	76/8114	0.0128309	0.335292	0.326883	TICAM1/CALML6/IL10/MAPK9/SFTPA1/CD14/ITGAM/GNAI2/C1QA/C5	10
hsa04020	Calcium signaling pathway	23/476	240/8114	0.0135017	0.335292	0.326883	PRKCG/ATP2B3/TNNC1/LTB4R2/PHKG1/PTK2B/CAMK1/CALML6/HGF/HTR6/CACNA1H/P2RX2/PTGER1/RYR1/P2RX1/HTR5A/AVPR1B/PDGFB/FLT4/HRC/ERBB3/ATP2A1/FGF3	23
hsa04725	Cholinergic synapse	13/476	113/8114	0.0147209	0.337448	0.328985	KCNQ2/CREB3L3/PRKCG/KCNQ4/CHRNA4/GNG13/SLC18A3/GNGT2/GNAI2/ADCY5/GNG8/PIK3R6/CHRM4	13
hsa04972	Pancreatic secretion	12/476	102/8114	0.0158769	0.337952	0.329477	PLA2G2C/PRKCG/ATP2B3/PNLIPRP2/SCTR/PLA2G2D/CTRB2/PLA2G2F/ATP1B2/ATP2A1/CELA2B/ADCY5	12
hsa04024	cAMP signaling pathway	21/476	221/8114	0.0193578	0.384576	0.374931	CREB3L3/ATP2B3/GHSR/TSHB/HCN2/NPPA/CRHR2/CALML6/HTR6/GPHA2/OXT/NPR1/GPR119/MAPK9/RAPGEF3/GPHB5/ATP1B2/GNAI2/ATP2A1/VAV2/ADCY5	21
hsa05030	Cocaine addiction	7/476	49/8114	0.0231228	0.430662	0.419861	CREB3L3/TH/SLC6A3/SLC18A2/GNAI2/ADCY5/GPSM1	7
hsa04270	Vascular smooth muscle contraction	14/476	134/8114	0.025102	0.437182	0.426218	PLA2G2C/PRKCG/NPPB/NPPA/MYH14/CALML6/PLA2G2D/NPR1/PLA2G2F/ARHGEF1/AVPR1B/AVP/ARHGEF12/ADCY5	14
hsa04610	Complement and coagulation cascades	10/476	85/8114	0.026407	0.437182	0.426218	C8G/VSIG4/F2RL3/F8/F5/TFPI/ITGAM/C1QA/C5/MASP2	10
hsa04918	Thyroid hormone synthesis	9/476	75/8114	0.0305771	0.479578	0.46755	CREB3L3/PRKCG/TSHB/DUOXA2/SLC5A5/LRP2/GPX1/ATP1B2/ADCY5	9
hsa04670	Leukocyte transendothelial migration	12/476	114/8114	0.0346438	0.495654	0.483223	PRKCG/CLDN24/CLDN4/PTK2B/MYL7/CLDN15/CLDN9/RAPGEF3/CLDN19/ITGAM/GNAI2/VAV2	12
hsa04727	GABAergic synapse	10/476	89/8114	0.0349286	0.495654	0.483223	SLC32A1/PRKCG/HAP1/GABRG3/GNG13/GNGT2/GABRB2/GNAI2/ADCY5/GNG8	10
hsa05032	Morphine addiction	10/476	91/8114	0.0398382	0.539627	0.526093	SLC32A1/PRKCG/KCNJ9/GABRG3/GNG13/GNGT2/GABRB2/GNAI2/ADCY5/GNG8	10
